# Supplementary material for: Design, Synthesis and Biological Evaluation of 1,3,5-Triazine Derivatives Targeting hA1 and hA3 Adenosine Receptor
Source: Molecules. 2022 Jun 22;27(13):4016. doi: 10.3390/molecules27134016 (PMC9268102; doi:10.3390/molecules27134016)
Supplement: Supplementary file 1 [file molecules-27-04016-s001.zip]

Archive with 1 entries (1 files):
- molecules-1747036-supplementary.pdf
